# Supplementary material for: Lactobacillus johnsonii BS15 improves intestinal environment against fluoride-induced memory impairment in mice—a study based on the gut–brain axis hypothesis
Source: PeerJ. 2020 Oct 7;8:e10125. doi: 10.7717/peerj.10125 (PMC7547597; doi:10.7717/peerj.10125)
Supplement: Supplemental Information 1 — Indexes of intestinal tract, hippocampus and behavioral test are in different sheets respectively. [file peerj-08-10125-s001.xlsx]

## Sheet: intestinal 
TNF-α	protein	pg/mL			IL-6	protein	pg/mL			IL-1β	protein	pg/mL			IFN-γ(protein)		pg/mL			IL-10	protein	pg/mL
ileum	control	F	prob		ileum	control	F	prob		Ileum	control	F	prob		Ileum	control	F	prob		Ileum	control	F	prob
	125.52	258.08	169.71			96.72	93.43	85.21			312.705	327.035	314.07			132.3	235.64	141.28			198.68	68.86	231.83
	115.13	260.68	128.12			88.5	85.21	94.25			274.495	361.835	307.245			118.82	208.68	190.71			162.77	52.29	195.92
	135.92	247.69	115.13			93.43	90.14	82.75			266.985	318.165	333.86			105.34	222.16	159.26			198.68	55.05	215.26
	159.31	250.29	148.92			87.68	77.81	96.72			257.435	299.06	311.34			123.31	213.17	181.72			209.73	41.24	168.3
	107.33	213.9	130.72			80.28	95.9	78.64			261.53	315.435	323.62			150.27	204.19	159.26			215.26	63.33	182.11
	138.52	221.69	154.11			76.17	104.12	81.92			295.645	305.2	357.06			132.3	186.21	136.79			223.54	44	171.06
D-lactate	(μmol/L)				DAO	(U/mL)
	contrl	F	prob			contrl	F	prob
1	5.32559	8.37297	6.32339		1	30.0147	45.2574	28.9778
2	5.05837	9.14128	6.86272		2	28.9738	37.7178	29.7744
3	4.73915	8.49241	7.35742		3	26.3496	29.8953	35.6786
4	6.53556	7.77007	5.93974		4	25.9046	35.8537	33.8949
5	2.99572	8.86228	8.29566		5	26.5218	42.3836
6	4.17395		6.70995		6		42.3836
Hippocampus
TNF-α(mRNA)							IL-1β(mRNA)							IL-6(mRNA)
Ctrl group	2-ΔΔCt	F group	2-ΔΔCt	Prob group	2-ΔΔCt		Ctrl group	2-ΔΔCt	F group	2-ΔΔCt	Prob group	2-ΔΔCt		Ctrl group	2-ΔΔCt	F group	2-ΔΔCt	Prob group	2-ΔΔCt
Ctrl-1	0.832199	F-1	1.45397	Prob-1	0.750019		Ctrl-1	1.64832	F-1	1.43495	Prob-1	1.74836		Ctrl-1	1.32103	F-1	0.810378	Prob-1	0.807574
Ctrl-2	1.31494	F-2	1.32409	Prob-2	0.534033		Ctrl-2	1.0324	F-2	1.11034	Prob-2	2.22068		Ctrl-2	1.07301	F-2	1.01162	Prob-2	0.715323
Ctrl-3	1.20164	F-3	1.02811	Prob-3	1.02101		Ctrl-3	0.75576	F-3	2.3473	Prob-3	1.08749		Ctrl-3	0.705475	F-3	0.850667	Prob-3	1.17013
Ctrl-4	0.760489	F-4	1.81504	Prob-4	0.72951		Ctrl-4	0.841479	F-4	1.30677	Prob-4	1.33422				F-4	1.13027	Prob-4	1.08423
							Ctrl-5	0.924023
IFN-γ(mRNA)							IL-10(mRNA)
Ctrl group	2-ΔΔCt	F group	2-ΔΔCt	Prob group	2-ΔΔCt		Ctrl group	2-ΔΔCt	F group	2-ΔΔCt	Prob group	2-ΔΔCt
Ctrl-1	0.918064	F-1	2.37293	Prob-1	0.53465		Ctrl-1	1.00087	F-1	0.225508	Prob-1	1.01836
Ctrl-2	0.908568	F-2	1.96791	Prob-2	0.782773		Ctrl-2	0.807341	F-2	0.292448	Prob-2	1.03258
Ctrl-3	0.85362	F-3	1.68374	Prob-3	0.934111		Ctrl-3	1.4352	F-3	0.251957	Prob-3	0.937084
Ctrl-4	1.27603	F-4	2.25272	Prob-4	0.516438		Ctrl-4	0.862293
				Prob-5	0.557354
ZO-1(mRNA)							claudin-1(mRNA)							occludin	(mRNA)
group	2-ΔΔCt	group	2-ΔΔCt	group	2-ΔΔCt		group	2-ΔΔCt	group	2-ΔΔCt	group	2-ΔΔCt		group	2-ΔΔCt	group	2-ΔΔCt	group	2-ΔΔCt
Ctrl-1	0.931418	F-1	0.691356	Prob-1	0.950989		Ctrl-1	1.04518	F-1	1.03437	Prob-1	1.17997		Ctrl-1	1.12311	F-1	0.460892	Prob-1	0.579347
Ctrl-2	0.981119	F-2	0.710792	Prob-2	0.827884		Ctrl-2	0.961761	F-2	0.762469	Prob-2	0.70405		Ctrl-2	0.964264	F-2	0.748721	Prob-2	1.05885
Ctrl-3	1.45649	F-3	0.633976	Prob-3	0.813661		Ctrl-3	1.21314	F-3	0.687175	Prob-3	0.652364		Ctrl-3	0.912249	F-3	0.60815	Prob-3	0.76977
Ctrl-4	0.75132	F-4	0.54431	Prob-4	0.921784		Ctrl-4	0.820031	F-4	0.499567	Prob-4	0.781192		Ctrl-4	1.0122	F-4	0.581359	Prob-4	0.708333
		F-5	0.585402	Prob-5	0.614506						Prob-5	0.550475

## Sheet: behavioral test
T-maze
Spontaneous Explroration(%)	Ctrl group		F group		Prob group
n=8	spent time（s）	Spontaneous Explroration(%)(correct trials/totally ten trials）	spent time（s）	Spontaneous Explroration(%)(correct trials/totally ten trials）	spent time（s）	Spontaneous Explroration(%)(correct trials/totally ten trials）
1	68.22	0.7	86.73	0.6	80.19	0.7
2	60.96	0.8	82.69	0.7	73.68	0.8
3	71.84	0.8	84.34	0.5	77.45	0.6
4	70.59	0.7	79.26	0.7	69.87	0.9
5	74.21	0.8	76.48	0.6	72.59	0.6
6	64.39	0.9	83.97	0.6	71.26	0.7
7	67.52	0.8	80.37	0.7	69.34	0.8
8	60.83	0.9	75.69	0.5	82.16	0.7
NOR Test
	Ctrl group
	frequency of exploring the object C	frequency of exploring the object B	Exploration ratio
1	12	7	0.631579
2	16	6	0.727273
3	17	9	0.653846
4	14	5	0.736842
5	15	5	0.75
6	16	4	0.8
7	15	4	0.789474
8	13	4	0.764706
9	9	2	0.818182
10	11	3	0.785714
average	13.8	4.9	0.745762
SD	2.52982	2.02485	0.0614436
	F group
	frequency of exploring the object C	frequency of exploring the old object B	Exploration ratio
1	16	4	0.8
2	11	6	0.647059
3	10	3	0.769231
4	14	6	0.7
5	14	8	0.636364
6	11	4	0.733333
7	9	5	0.642857
8	13	4	0.764706
9	12	5	0.705882
10	15	7	0.681818
average	12.5	5.2	0.708125
SD	2.27303	1.54919	0.0576518
	Prob group
	frequency of exploring the object C	frequency of exploring the object B	Exploration ratio
1	10	5	0.666667
2	13	4	0.764706
3	16	6	0.727273
4	15	4	0.789474
5	11	4	0.733333
6	15	6	0.714286
7	8	3	0.727273
8	11	5	0.6875
9	9	4	0.692308
10	16	7	0.695652
average	12.4	4.8	0.719847
SD	2.98887	1.22927	0.0371208

## Sheet: hippocampus
TNF-α	(mRNA)						IL-1β	(mRNA)						IL-6	(mRNA)
Ctrl group	2-ΔΔCt	F group	2-ΔΔCt	Prob group	2-ΔΔCt		Ctrl group	2-ΔΔCt	F group	2-ΔΔCt	Prob group	2-ΔΔCt		Ctrl group	2-ΔΔCt	F group	2-ΔΔCt	Prob group	2-ΔΔCt
Ctrl-1	0.913831	F-1	3.17334	Prob-1	2.16745		Ctrl-1	0.889613	F-1	0.880412	Prob-1	0.607624		Ctrl-1	0.994528	F-1	0.297388	Prob-1	0.475357
Ctrl-2	0.764895	F-2	3.01258	Prob-2	1.03598		Ctrl-2	0.766443	F-2	0.815779	Prob-2	0.801764		Ctrl-2	0.808741	F-2	0.215698	Prob-2	0.507712
Ctrl-3	0.907519	F-3	1.3941	Prob-3	1.38127		Ctrl-3	1.06899	F-3	0.847479	Prob-3	1.07643		Ctrl-3	1.21595	F-3	0.202887	Prob-3	0.490418
Ctrl-4	1.2283	F-4	1.61627	Prob-4	2.41887		Ctrl-4	1.37197	F-4	0.763791	Prob-4	0.892702		Ctrl-4	1.02249	F-4	0.25123	Prob-4	0.42203
Ctrl-5	1.28343								F-5	0.838714	Prob-5	0.717599
IFN-γ	(mRNA)								F-6	0.737774
Ctrl group	2-ΔΔCt	F group	2-ΔΔCt	Prob group	2-ΔΔCt
Ctrl-1	0.705883	F-1	3.02618	Prob-1	1.41177
Ctrl-2	1.14671	F-2	2.42419	Prob-2	0.928195
Ctrl-3	1.0299	F-3	1.28565	Prob-3	1.13879
Ctrl-4	1.19956	F-4	2.65277	Prob-4	1.98275
		F-5	1.69056
BDNF	(mRNA)						CREB	(mRNA)						NCAM	(mRNA)
Ctrl group	2-ΔΔCt	F group	2-ΔΔCt	Prob group	2-ΔΔCt		Ctrl group	2-ΔΔCt	F group	2-ΔΔCt	Prob group	2-ΔΔCt		Ctrl group	2-ΔΔCt	F group	2-ΔΔCt	Prob group	2-ΔΔCt
Ctrl-1	0.938709	F-1	0.743334	Prob-1	1.12279		Ctrl-1	1.06765	F-1	0.754946	Prob-1	1.44337		Ctrl-1	1.02901	F-1	0.842598	Prob-1	0.726776
Ctrl-2	0.96065	F-2	0.836295	Prob-2	1.04639		Ctrl-2	0.839602	F-2	0.998461	Prob-2	1.14164		Ctrl-2	1.09019	F-2	0.663384	Prob-2	0.725937
Ctrl-3	1.01542	F-3	0.719675	Prob-3	1.00492		Ctrl-3	0.975656	F-3	0.984715	Prob-3	1.14826		Ctrl-3	0.914624	F-3	0.790726	Prob-3	0.78
Ctrl-4	1.09208	F-4	0.783	Prob-4	0.799452		Ctrl-4	0.997308	F-4	1.03606	Prob-4	1.15091		Ctrl-4	0.974623	F-4	0.634159	Prob-4	0.73948
Ctrl-5	1.09208			Prob-5	0.84993		Ctrl-5	1.2421			Prob-5	1.03129
				Prob-6	0.878887
SCF	(mRNA)						MOG	(mRNA)						MAG	(mRNA)
Ctrl group	2-ΔΔCt	F group	2-ΔΔCt	Prob group	2-ΔΔCt		Ctrl group	2-ΔΔCt	F group	2-ΔΔCt	Prob group	2-ΔΔCt		Ctrl group	2-ΔΔCt	F group	2-ΔΔCt	Prob group	2-ΔΔCt
Ctrl-1	0.984525	F-1	0.927123	Prob-1	0.937896		Ctrl-1	0.880666	F-1	0.617709	Prob-1	0.546515		Ctrl-1	1.18168	F-1	1.2065	Prob-1	1.37157
Ctrl-2	1.07239	F-2	0.76005	Prob-2	1.06868		Ctrl-2	1.19196	F-2	0.685391	Prob-2	0.496546		Ctrl-2	1.23899	F-2	0.724053	Prob-2	1.32639
Ctrl-3	1.18441	F-3	1.01337	Prob-3	0.948794		Ctrl-3	1.15402	F-3	0.590496	Prob-3	0.604299		Ctrl-3	0.818375	F-3	1.05397	Prob-3	0.695361
Ctrl-4	1.02871	F-4	0.853128	Prob-4	0.998269		Ctrl-4	1.07425			Prob-4	0.757858		Ctrl-4	1.11535			Prob-4	0.695361
Ctrl-5	0.90073						Ctrl-5	0.768438						Ctrl-5	0.818375			Prob-5	1.03826
Ctrl-6	0.86304													Ctrl-6	0.914359			Prob-6	0.86304
MBP	(mRNA)						PLP	(mRNA)						c-fos	(mRNA)
Ctrl group	2-ΔΔCt	F group	2-ΔΔCt	Prob group	2-ΔΔCt		Ctrl group	2-ΔΔCt	F group	2-ΔΔCt	Prob group	2-ΔΔCt		Ctrl group	2-ΔΔCt	F group	2-ΔΔCt	Prob group	2-ΔΔCt
Ctrl-1	1.01162	F-1	1.30435	Prob-1	1.09429		Ctrl-1	1.10496	F-1	0.687294	Prob-1	1.23029		Ctrl-1	1.27346	F-1	0.251521	Prob-1	0.479771
Ctrl-2	0.974905	F-2	0.964821	Prob-2	0.964821		Ctrl-2	0.908988	F-2	0.781328	Prob-2	0.847137		Ctrl-2	0.874835	F-2	0.289925	Prob-2	0.350807
Ctrl-3	1.01396	F-3	1.0485	Prob-3	0.951538		Ctrl-3	1.01677	F-3	0.630252	Prob-3	0.808881		Ctrl-3	0.888073	F-3	0.357765	Prob-3	0.386556
				Prob-4	1.12117		Ctrl-4	1.11008			Prob-4	0.908988		Ctrl-4	1.01074	F-4	0.461291	Prob-4	0.374252
							Ctrl-5	0.882091										Prob-5	0.41622
TNF-α	protein	pg/mL			IL-6	protein	pg/mL			IL-1β	protein	pg/mL			IFN-γ	protein	pg/mL
	control	F	prob			control	F	prob			control	F	prob			control	F	prob
	148.92	307.47	198.3			100.01	26.02	48.22			277.91	269.72	273.13			132.3	168.24	123.31
	125.52	278.88	219.1			98.37	36.71	44.11			269.04	243.79	285.41			100.84	163.75	109.83
	117.72	258.08	239.89			91.79	39.18	58.91			246.52	254.71	269.04			109.83	199.69	96.35
	151.51	250.29	206.1			101.65	22.74	49.86			261.53	256.07	254.71			127.8	190.71	136.79
	143.72	294.47	258.08			88.5	30.13	45.75			250.61	273.13	244.47			105.34	195.2	127.8
	169.71	260.68	213.9			95.08	39.18	43.29			272.45	234.92	232.19			123.31	177.23	100.84
mean value	142.85	274.978	222.562		mean value	95.9	32.3267	48.3567		mean value	263.01	255.39	259.825		mean value	116.57	182.47	115.82
SD	18.7931	22.5848	22.3984		SD	5.06715	7.06617	5.72977		SD	12.4528	14.6599	19.7087		SD	12.9456	14.8786	15.992
Bcl-2	(mRNA)						bax	(mRNA)						Bcl-xl	(mRNA)
Ctrl group	2-ΔΔCt	F group	2-ΔΔCt	Prob group	2-ΔΔCt		Ctrl group	2-ΔΔCt	F group	2-ΔΔCt	Prob group	2-ΔΔCt		Ctrl group	2-ΔΔCt	F group	2-ΔΔCt	Prob group	2-ΔΔCt
Ctrl-1	1.10063	F-1	0.85165	Prob-1	0.985094		Ctrl-1	1.09556	F-1	1.28491	Prob-1	1.08048		Ctrl-1	1.01689	F-1	1.13616	Prob-1	1.04548
Ctrl-2	1.31798	F-2	0.82264	Prob-2	1.05946		Ctrl-2	0.937354	F-2	1.07674	Prob-2	1.26284		Ctrl-2	1.05275	F-2	1.11278	Prob-2	1.17216
Ctrl-3	0.783678	F-3	0.834124	Prob-3	0.919125		Ctrl-3	0.997692	F-3	1.13027	Prob-3	1.2156		Ctrl-3	0.77066	F-3	1.07487	Prob-3	1.25194
Ctrl-4	1.12766	F-4	0.741405	Prob-4	1.12376		Ctrl-4	1.67211	F-4	1.07301	Prob-4	1.0656		Ctrl-4	1.32332	F-4	1.12052	Prob-4	1.02397
Ctrl-5	0.848704	F-5	0.828362				Ctrl-5	0.538369	F-5	0.997692	Prob-5	0.980552		Ctrl-5	0.95871	F-5	1.15202	Prob-5	1.08988
Ctrl-6	0.919125	F-6	0.860551				Ctrl-6	1.08423	F-6	0.99424	Prob-6	1.05093		Ctrl-6	0.955393	F-6	0.995965	Prob-6	0.849194
Bad	(mRNA)						caspase3	(mRNA)						caspase9	(mRNA)
Ctrl group	2-ΔΔCt	F group	2-ΔΔCt	Prob group	2-ΔΔCt		Ctrl group	2-ΔΔCt	F group	2-ΔΔCt	Prob group	2-ΔΔCt		Ctrl group	2-ΔΔCt	F group	2-ΔΔCt	Prob group	2-ΔΔCt
Ctrl-1	0.963151	F-1	1.15736	Prob-1	0.859062		Ctrl-1	1.09733	F-1	1.29146	Prob-1	0.91955		Ctrl-1	1.13879	F-1	1.37793	Prob-1	1.14274
Ctrl-2	1.23186	F-2	0.993666	Prob-2	0.856089		Ctrl-2	1.01326	F-2	1.04899	Prob-2	0.831622		Ctrl-2	0.950989	F-2	1.12701	Prob-2	1.15069
Ctrl-3	0.793242	F-3	1.10254	Prob-3	0.959818		Ctrl-3	0.968618	F-3	1.15589	Prob-3	1.00975		Ctrl-3	1.0299	F-3	1.13879	Prob-3	0.964264
Ctrl-4	1.26649	F-4	0.859062	Prob-4	0.821216		Ctrl-4	1.13603	F-4	1.2518	Prob-4	0.792235		Ctrl-4	0.896577	F-4	1.0087	Prob-4	1.03706
Ctrl-5	0.80991	F-5	1.16541	Prob-5	0.930342		Ctrl-5	0.817335	F-5	1.07848	Prob-5	0.900626				F-5	1.0087	Prob-5	0.934651
Ctrl-6	1.03586	F-6	0.847235	Prob-6	0.871054						Prob-6	0.975355						Prob-6	1.00173
Immunohistochemistry
	Area	IntDen	Mean	CREB OD
Ctrl-1	1941120	125741	0.0647776	0.0623717	0.00230325
Ctrl-2	1941120	120641	0.0621504
Ctrl-3	1941120	116830	0.060187
F-1	1941120	101364	0.0522192	0.0544622	0.00331256
F-2	1941120	102686	0.0529006
F-3	1941120	113103	0.058267
Prob-1	1941120	142716	0.0735224	0.0714162	0.00539517
Prob-2	1941120	126727	0.0652856
Prob-3	1941120	146439	0.0754405
	Area	IntDen	Mean	BDNF OD	SD
Ctrl-1	1941120	208903	0.10762	0.105242	0.00660332
Ctrl-2	1941120	189800	0.0977786
Ctrl-3	1941120	214157	0.110326
F-1	1941120	178645	0.0920319	0.0884414	0.00379952
F-2	1941120	172429	0.0888297
F-3	1941120	163952	0.0844627
Prob-1	1941120	189458	0.0976025	0.102358	0.00533046
Prob-2	1941120	196735	0.101351
Prob-3	1941120	209874	0.10812
